# Supplementary material for: Phylogenetic Structure and Metabolic Properties of Microbial Communities in Arsenic-Rich Waters of Geothermal Origin
Source: Front Microbiol. 2017 Dec 12;8:2468. doi: 10.3389/fmicb.2017.02468 (PMC5732945; doi:10.3389/fmicb.2017.02468)
Supplement: Supplementary file 3 [file Table_3.XLSX]

## Sheet: Foglio1
Table S3. NGS data
Phylum	Class	Order	Family	Genus	PAL	SSC	CAR	OLI	BEL	ANG	FON	VICO
BACTERIA	other	other	other	other Bacteria	0	0.00441306	0	0.0327176		0.00893356	0.00667865	0.000312891
ACIDOBACTERIA	ACIDOBACTERIA	Other		other Acidobacteria	0	0	0	0.0306258	0	0.00921273	0.0274852	0.000208594
		Order_Incertae_Sedis	Family_Incertae_Sedis	Bryobacter	0	0	0	0	0	0.000558347	0.00385307	0
	Holophagae	Holophagales	Holophagaceae	Other Holophagae	0	0	0	0.000665779	0	0.0053043	0.000513743	0
ACTINOBACTERIA	Acidimicrobiia	Acidimicrobiales	Acidimicrobiaceae	CL500-29_marine_group	0	0	0	0	0	0	0	0.000417188
	Actinobacteria	Micrococcales	Intrasporangiaceae	other Actinobacteria	0	0	0	0.00199734	0	0.000558347	0	0.000104297
			Micrococcaceae	Arthrobacter	0	0	0	0.00199734	0	0	0	0
ARMATIMONADETES	Armatimonadia	Armatimonadales	other	other ARMATIMONADETES	0	0	0	0	0.00011374	0	0	0.000312891
			Armatimonadaceae;	Armatimonas	0	0	0	0	0	0	0	0.000938673
BACTEROIDETES	other			other bacteroidetes	0	0	0	0	0.000341219	0.000837521	0	0
	BD2-2			other Bacteroidia	0	0	0	0	0	0	0.00154123	0
			Bacteroidaceae	Bacteroides	0	0	0	0	0	0	0.000256871	0
			Marinilabiaceae	Alkaliflexus	0	0	0	0	0	0	0	0
			Porphyromonadaceae	other Porphyromonadaceae	0	0	0	0	0	0	0.000770614	0
				Barnesiella	0	0	0	0	0	0	0.000256871	0
				Paludibacter	0	0	0	0	0	0	0	0
			Rikenellaceae	dgA-11_gut_group	0	0	0	0	0	0	0.585667	0
				vadinBC27_wastewater-sludge_group	0	0	0	0.000665779	0	0	0	0
	Cytophagia	Cytophagales	Cytophagaceae	Arcicella	0	0	0	0	0	0	0	0
				Flexibacter	0	0	0	0	0	0	0	0
				Leadbetterella	0	0	0	0	0	0	0	0.000208594
			Flammeovirgaceae	Reichenbachiella	0	0	0	0	0	0	0	0
	Flavobacteria	Flavobacteriales	other	other Flavobacteria	0	0	0	0	0	0	0	0.00104297
			Flavobacteriaceae	Chryseobacterium	0	0	0	0	0	0	0	0
				Flavobacterium	0	0	0	0	0	0	0	0
	Sphingobacteriia	Sphingobacteriales	other	other Sphingobacteriia	0	0	0	0.00532623	0	0	0.00128436	0.000104297
			Chitinophagaceae	other Chitinophagaceae	0	0	0	0	0	0.00390843	0	0.000521485
				Chitinophaga	0	0	0	0	0	0.000279174	0	0
				Ferruginibacter	0	0	0	0	0	0	0.000513743	0.000417188
				Filimonas	0	0	0	0	0	0	0	0
				Flavisolibacter	0	0	0	0.000665779	0	0	0	0.000104297
			Saprospiraceae	Candidatus_Aquirestis	0	0	0	0	0	0	0	0.000625782
				Haliscomenobacter	0	0	0	0	0	0	0	0.000417188
				other	0	0	0	0	0	0	0	0
			Sphingobacteriaceae	Mucilaginibacter	0	0	0	0	0.00011374	0	0	0
Candidate_division_BRC1				Candidate_division_BRC1	0	0	0	0.00133156	0	0	0	0
Candidate_division_OP3				Candidate_division_OP3	0	0	0	0	0	0	0.00154123	0
Candidate_division_WS3				Candidate_division_WS3	0	0	0	0.011984	0	0.000279174	0.000256871	0
CHLOROBI	Chlorobia	Chlorobiales	OPB56	other chlorobi	0	0	0.00526316	0	0	0	0	0.000208594
CHLOROFLEXI	Caldilineae	Caldilineales	Caldilineaceae	Caldilinea	0	0	0	0	0	0	0	0.000104297
	Chloroplast	Chloroplast	Chloroplast	Chloroplast	0	0	0	0	0	0	0	0.000104297
CYANOBACTERIA	Cyanobacteria	other		other cyanobacteria	0	0	0	0.00998668	0.008303	0.000558347	0.0118161	0.00260743
		SubsectionI	FamilyI	other SubsectionI FamilyI	0	0	0	0	0	0	0	0.0070922
				Aphanothece	0	0	0	0	0	0	0	0
				Cyanobacterium	0	0	0	0	0	0	0	0.000104297
				Cyanothece	0	0	0	0	0	0	0	0.000208594
				Gleocapsa	0	0	0	0	0	0	0	0.000312891
				Microcystis	0	0	0	0	0	0	0	0.00177305
				Prochlorococcus	0	0	0	0	0	0	0	0.000521485
		SubsectionII	other	other SubsectionII	0	0	0	0	0	0	0	0.000938673
			FamilyII	Chroococcidiopsis	0	0	0	0	0	0	0	0.000104297
				Pleurocapsa	0	0	0	0	0	0	0	0.000834376
		SubsectionIII	FamilyI	other SubsectionIII FamilyI	0	0	0	0	0	0	0	0.00896955
				Leptolyngbya	0	0	0	0	0	0	0	0.00636212
				Lyngbya	0	0	0	0	0	0	0	0.00187735
				Microcoleus	0	0	0	0	0	0	0.000256871	0.000208594
				Phormidium	0	0	0	0	0	0	0	0.000730079
				Planktothrix	0	0	0	0	0	0	0	0.90874
		SubsectionIV	other	other SubsectionIV	0	0	0	0	0	0	0	0.000834376
			FamilyI	other SubsectionIV FamilyI	0	0	0	0	0	0	0	0.00219024
				Nostoc	0	0	0	0	0	0	0	0.000104297
			FamilyII	Calothrix	0	0	0	0	0	0	0	0.000938673
		SubsectionV	FamilyI	Stigonema	0	0	0	0	0	0	0	0.000104297
DEFERRIBACTERES	Deferribacteres	Deferribacterales	Deferribacteraceae	Calditerrivibrio	0	0.000441306	0	0	0	0	0	0
ELUSIMICROBIA	Elusimicrobia	Lineage_IIa		other elusimicrobia	0	0	0	0.000665779	0.00238854	0	0.00282558	0
FIBROBACTERES	Fibrobacteria	Fibrobacterales	Fibrobacteraceae	other fibrobacteres	0	0	0	0	0	0	0.00410994	0
FIRMICUTES	Bacilli	Bacillales	other	other Bacilli	0	0	0	0	0	0	0	0
			Bacillaceae	Anoxybacillus	0.011976	0	0	0	0	0	0	0
				Bacillus	0	0	0	0	0	0	0	0
			Family_XII_Incertae_Sedis	Exiguobacterium	0	0	0	0	0	0	0	0
			Listeriaceae	Listeria	0	0	0	0	0	0	0	0
			Paenibacillaceae	Paenibacillus	0	0	0	0.00133156	0	0	0	0
				Saccharibacillus	0	0	0	0	0	0	0	0
			Planococcaceae	other Planococcaceae	0	0	0	0	0	0	0	0
				Kurthia	0	0	0	0	0	0	0	0
				Planococcus	0	0	0	0	0	0	0	0
				Planomicrobium	0	0	0	0	0	0	0	0
			Staphylococcaceae	Staphylococcus	0	0	0	0	0	0	0	0
		Lactobacillales	Carnobacteriaceae	Carnobacterium	0	0	0	0	0	0	0	0
				Trichococcus	0	0	0	0	0	0	0	0
			Lactobacillaceae	Lactobacillus	0	0	0	0	0	0	0.000256871	0
			Leuconostocaceae	Weissella	0	0	0	0	0	0	0	0
			Streptococcaceae	Lactococcus	0	0	0	0	0.000341219	0	0.000256871	0
			Clostridiaceae	Clostridium	0	0	0	0.00798935	0.031051	0.000279174	0.000513743	0.000208594
				other Clostridia	0	0	0	0.000665779	0.00409463	0	0	0
			Family_XVI_Incertae_Sedis	Carboxydocella	0.00299401	0	0	0	0	0	0	0
			Lachnospiraceae	Blautia	0	0	0	0	0	0	0.000256871	0
				Incertae_Sedis	0	0	0	0	0	0	0.000256871	0
			Peptococcaceae	Desulfosporosinus	0	0	0.0105263	0	0	0.0173088	0	0
				other Peptococcaceae	0	0	0	0	0	0	0	0
			Peptostreptococcaceae	other Peptostreptococcaceae	0	0	0	0	0	0	0.000256871	0
				Tepidibacter	0	0	0	0.00133156	0	0	0	0
			Ruminococcaceae	other Ruminococcaceae	0	0	0	0	0	0	0	0
				Incertae_Sedis	0	0	0	0.000665779	0	0.000558347	0.00102749	0
			Veillonellaceae	Megamonas	0	0	0	0	0	0	0.000256871	0
				other Veillonellaceae	0	0	0	0	0	0	0.000256871	0
FUSOBACTERIA	Fusobacteria	Fusobacteriales	Leptotrichiaceae	other Fusobacteria	0	0	0	0	0	0	0	0
GOUTA4				GOUTA4	0	0	0	0.00133156	0	0	0	0
GEMMATIMONADETES	Gemmatimonadetes	Gemmatimonadales	Gemmatimonadaceae	Gemmatimonas	0	0	0	0.00466045	0	0.00111669	0.000256871	0
LENTISPHAERAE	Lentisphaeria			other Gemmatimonadaceae	0	0	0	0	0	0	0.00102749	0
NITROSPIRAE	Nitrospira	PBS-III-20		other Lentisphaerae	0	0	0	0	0	0	0	0
		Nitrospirales	0319-6A21	other Nitrospirae	0	0	0	0.00256871	0	0.00558347	0.00256871	0
			Nitrospiraceae	Nitrospira	0.00299401	0	0	0.506658	0	0.0424344	0.00488055	0.000312891
PLANCTOMYCETES	BD7-11			other Planctomycetes	0	0	0	0.00399467	0	0.00251256	0.0146417	0.000104297
		Phycisphaerales	Phycisphaeraceae	other Phycisphaeraceae	0	0	0	0	0	0	0	0.000104297
				CL500-3	0	0	0	0	0	0	0.00102749	0.000730079
				Phycisphaera	0	0	0	0	0	0	0.00231184	0
	Planctomycetacia			SM1A02	0	0	0	0.00266312	0	0.00251256	0	0.000104297
		Planctomycetales	Planctomycetaceae	Blastopirellula	0	0	0	0	0	0	0	0.000104297
				Pir4_lineage	0	0	0	0	0	0.00139587	0	0
				Pirellula	0	0	0	0.00133156	0	0	0	0.000104297
				Planctomyces	0	0	0	0	0	0.00111669	0.00102749	0
				Rhodopirellula	0	0	0	0	0	0	0	0.000104297
				Schlesneria	0	0	0	0	0	0	0.000513743	0
	vadinHA49			other Planctomycetaceae	0	0	0	0.00133156	0	0.00111669	0.000513743	0.000208594
PROTEOBACTERIA				other Proteobacteroia	0	0	0	0	0.0011374	0.00614182	0.00102749	0.000625782
	ALPHA			other alphaproteobacteria	0	0	0	0	0.000341219	0.000558347	0.0071924	0.00260743
		CAULOBACTERALES	Caulobacteraceae	other Caulobacteraceae	0	0	0	0	0	0	0.00385307	0.000417188
				Brevundimonas	0	0	0	0	0	0	0	0
				Caulobacter	0	0	0	0	0	0	0	0
				Phenylobacterium	0	0	0	0	0.00011374	0	0	0
			Hyphomonadaceae	Hirschia	0	0	0	0	0	0	0	0.000104297
				Hyphomonas	0	0	0	0	0	0	0	0
				Woodsholea	0	0	0	0.0139814	0	0.00139587	0.00128436	0.000208594
		PARVULARCULALES	Parvularculaceae	Parvularcula	0	0	0	0.00798935	0	0.000279174	0	0
		RHIZOBIALES	Other	other Rhizobiales	0	0	0	0.00599201	0	0.00474595	0.0195222	0.00198164
			Bradyrhizobiaceae	Other Bradyrhizobiaceae	0	0	0	0	0	0	0	0
				Bosea	0.00299401	0.000882613	0	0	0	0	0	0
				Bradyrhizobium	0	0	0	0	0	0.000279174	0.00102749	0.000104297
			Family_Incertae_Sedis	Bauldia	0	0	0	0	0	0	0.000770614	0
			Hyphomicrobiaceae	other Hyphomicrobiaceae	0	0	0	0.00199734	0	0.000279174	0.000513743	0.000104297
				Blastochloris	0	0	0	0.00532623	0	0	0	0
				Devosia	0	0	0	0.00133156	0	0	0.000513743	0
				Hyphomicrobium	0	0	0	0.00133156	0	0.000558347	0.000513743	0.000417188
				Pedomicrobium	0	0	0	0	0.000568699	0.00111669	0.00616491	0
			Methylobacteriaceae	Meganema	0	0	0	0	0	0	0.00205497	0.00125156
				Microvirga	0	0	0	0	0	0	0	0
				other Methylobacteriaceae	0	0	0	0	0	0	0.000513743	0
			Methylocystaceae	other Methylocystaceae	0	0	0	0	0	0	0	0
				Methylocystis	0	0	0	0	0	0	0	0.000417188
			Phyllobacteriaceae	other Phyllobacteriaceae	0	0	0	0.000665779	0	0	0	0
			Rhizobiaceae	other Rhizobiaceae	0	0	0	0	0	0	0	0
				Rhizobium	0	0	0	0	0	0	0.000256871	0
		RHODOBACTERALES	Rhodobacteraceae	other Rhodobacteraceae	0	0.00132392	0	0	0.00341219	0.00139587	0.00102749	0.00229453
				Paracoccus	0	0	0	0	0.0367379	0	0	0
				Pseudorhodobacter	0	0.000441306	0	0	0	0	0	0
				Rhodobacter	0	0	0	0	0.000454959	0	0	0.000521485
				Rhodovulum	0	0	0	0	0.000909918	0	0	0.000417188
				Rubellimicrobium	0	0	0	0	0	0	0	0.00125156
		RHODOSPIRILLALES	Other	other Rhodospirillales	0	0	0	0.00599201	0	0.0150754	0.000770614	0.000104297
			Acetobacteraceae	other Acetobacteraceae	0	0	0	0	0	0	0	0.000208594
				Acetobacter	0	0	0	0	0	0	0	0.000834376
				Roseomonas	0	0	0	0	0	0	0	0
			Family_Incertae_Sedis	Oleomonas	0	0	0	0	0	0.00251256	0	0
			Rhodospirillaceae	Other Rhodospirillaceae	0	0	0	0.000665779	0	0.000279174	0.00847675	0
				Defluviicoccus	0	0	0	0	0	0	0.000256871	0
				Dongia	0	0	0	0	0	0.000279174	0	0
				Magnetospirillum	0	0	0	0.000665779	0	0.000837521	0.000770614	0
		RICKETTSIALES	Other	other Rickettsiales	0	0	0	0.00266312	0.00011374	0	0.020036	0.000938673
		SPHINGOMONADALES	Other	other sphingomonadales	0	0	0	0	0	0	0	0
			Erythrobacteraceae	Other Erythrobacteraceae	0	0	0	0	0	0.000837521	0	0.000521485
				Altererythrobacter	0	0	0	0	0	0.000558347	0	0
				Erythrobacter	0	0	0	0	0	0	0	0.000104297
				Porphyrobacter	0	0	0	0	0	0	0	0
			Sphingomonadaceae	Other Sphingomonadaceae	0	0	0	0.00266312	0	0.00195422	0.00642178	0.000104297
				Blastomonas	0	0	0	0	0	0.000837521	0	0
				Novosphingobium	0	0	0	0.000665779	0	0	0.00488055	0.000521485
				Sphingobium	0	0	0	0.00133156	0	0	0.0017981	0
				Sphingomonas	0	0.000441306	0	0.00665779	0.00011374	0.00446678	0.00744927	0.000521485
				Sphingopyxis	0	0	0	0.00732357	0	0	0.00256871	0.000104297
				Zymomonas	0	0	0	0	0	0	0	0
	BETA	other		other Betaproteobacteria	0.125749	0.0533981	0.526316	0.0113182	0.00489081	0.0332217	0.00488055	0.00292032
		Burkholderiales	other	other Burkholderiales	0	0	0	0	0	0	0	0.000625782
			Alcaligenaceae	Achromobacter	0	0	0	0.000665779	0	0	0	0.000312891
				GKS98_freshwater_group	0	0	0	0	0	0	0	0.000104297
				other Alcaligenaceae	0	0	0	0	0	0	0.00256871	0.000104297
			Burkholderiaceae	other Burkholderiaceae	0	0	0	0	0.0454959	0.00251256	0.0017981	0.000104297
				Limnobacter	0	0	0	0	0	0	0.000256871	0
				Polynucleobacter	0	0	0	0	0	0	0	0.00166875
			Comamonadaceae	other Comamonadaceae	0	0	0	0.00932091	0.00989536	0.00670017	0.00770614	0.0070922
				Acidovorax	0	0	0	0	0.00238854	0	0.000513743	0.000104297
				Albidiferax	0	0	0	0	0	0	0	0
				Aquabacterium	0	0	0	0	0	0	0	0
				Comamonas	0	0	0	0	0.00011374	0	0.000513743	0
				Hydrogenophaga	0	0	0	0	0	0	0	0.000834376
				Limnohabitans	0	0	0	0	0	0.000279174	0	0.000104297
				Pelomonas	0	0	0	0.000665779	0.00989536	0	0.000770614	0
				Piscinibacter	0	0	0	0	0	0	0	0
				Polaromonas	0	0	0	0	0.00011374	0	0	0.000104297
				Ramlibacter	0	0	0	0.000665779	0	0	0	0
				Rhizobacter	0	0	0	0	0	0	0	0
				Variovorax	0	0	0	0.00266312	0.0427662	0	0.000770614	0
			Oxalobacteraceae	other Oxalobacteraceae	0	0	0	0	0.00636943	0.000279174	0	0.000104297
				Herbaspirillum	0	0	0	0	0	0	0	0
				Herminiimonas	0	0	0	0	0.000341219	0	0	0
				Massilia	0	0	0	0.000665779	0.0159236	0.00251256	0.00102749	0
				Paucimonas	0	0	0	0	0.00011374	0	0	0
				Undibacterium	0	0	0	0	0.761488	0.00139587	0.000770614	0
		Hydrogenophilales	Hydrogenophilaceae	other Hydrogenophilaceae	0	0.00132392	0	0	0	0.00279174	0	0
				Ferritrophicum	0	0	0	0	0	0.0240089	0	0
				Sulfuricella	0	0	0	0	0.00011374	0.00307091	0	0
				Thiobacillus	0	0	0	0.00399467	0	0.00279174	0	0
		Methylophilales	Methylophilaceae	other Methylophilaceae	0	0	0	0	0	0.000279174	0	0
				Methylotenera	0	0	0	0	0	0	0.00154123	0
		Neisseriales	Neisseriaceae	Other Neisseriaceae	0	0	0	0	0	0	0.00102749	0
				Chitinibacter	0	0	0	0	0	0	0.000256871	0
				Chromobacterium	0	0	0	0	0	0	0.000256871	0
				Deefgea	0	0	0	0	0	0	0	0
				Vogesella	0	0	0	0	0	0	0.000513743	0
		Nitrosomonadales	Gallionellaceae	other Gallionellaceae	0	0	0.00526316	0.00932091	0	0.282245	0.00102749	0
				Candidatus_Nitrotoga	0	0	0	0	0	0.000558347	0	0
				Gallionella	0	0	0	0	0	0.0348967	0	0
				Sideroxydans	0	0	0	0	0	0.00781686	0	0
		Rhodocyclales	Rhodocyclaceae	other Rhodocyclaceae	0	0	0	0.011984	0.0122839	0.00362926	0.000770614	0.000104297
				Azoarcus	0	0	0	0.0166445	0	0.257677	0	0
				Dechloromonas	0	0	0	0	0	0.00558347	0	0.000104297
				Methyloversatilis	0	0	0	0	0	0.00251256	0	0
				Propionivibrio	0	0	0	0	0	0	0.0035962	0.000730079
				Sterolibacterium	0	0	0	0	0	0.00307091	0	0
				Sulfuritalea	0	0	0	0.0113182	0	0.0840313	0	0.000312891
				Uliginosibacterium	0	0	0	0	0	0	0.000513743	0
				Zoogloea	0	0	0	0.000665779	0	0.0231714	0.000256871	0
	CF2			other CF2	0	0	0	0.00732357	0	0	0	0
	DELTA	other		other Deltaproteobacteria	0	0	0.0368421	0.0479361	0	0.00614182	0.0287696	0.000417188
		Bdellovibrionales	Bacteriovoracaceae	Bacteriovorax	0	0	0	0	0	0	0.000256871	0.000104297
				Peredibacter	0	0	0	0.00133156	0	0	0.000770614	0
				Bdellovibrio	0	0	0	0.000665779	0	0	0.00693553	0
				OM27_clade	0	0	0	0.000665779	0	0.00111669	0.00205497	0.000104297
		Desulfobacterales	Desulfobacteraceae	Sva0081_sediment_group	0	0.125331	0	0	0	0	0	0
				Desulfurivibrio	0	0	0	0	0	0.00725851	0	0
				SEEP-SRB2	0	0	0	0	0	0	0	0
				other Desulfobacteraceae	0	0	0	0	0	0	0	0
			Nitrospinaceae	Candidatus_Entotheonella	0	0	0	0	0	0	0.000256871	0
				other Nitrospinaceae	0	0	0	0.000665779	0	0	0	0
		Desulfovibrionales	Desulfovibrionaceae	Desulfovibrio	0	0	0	0	0	0	0	0
			Geobacteraceae	Geobacter	0	0	0	0	0	0.00307091	0.0017981	0
				Geothermobacter	0	0	0	0	0	0	0	0
			Cystobacteraceae	Anaeromyxobacter	0	0	0	0	0	0.00111669	0	0
			Haliangiaceae	Haliangium	0	0	0	0	0	0.000558347	0.00770614	0
			Phaselicystidaceae	Phaselicystis	0	0	0	0	0	0.000279174	0.000256871	0
			Polyangiaceae	other Polyangiaceae	0	0	0	0	0	0.000279174	0.000256871	0
				Sorangium	0	0	0	0	0	0.000558347	0	0
			Sandaracinaceae	Sandaracinus	0	0	0	0	0	0.000279174	0	0
			Sorangiineae	Sandaracinaceae	0	0	0	0	0	0	0.000256871	0
				other Sorangiineae	0	0	0	0.000665779	0	0	0.00205497	0
		Syntrophobacterales	Syntrophaceae	Desulfomonile	0	0	0	0	0	0	0	0
				Smithella	0	0	0	0	0	0.000558347	0	0
				Syntrophus	0	0	0	0.00332889	0	0	0	0
			Syntrophobacteraceae	Desulfosoma	0	0.000882613	0	0	0	0	0	0
				Desulfovirga	0	0	0	0.00332889	0	0	0	0
		Campylobacterales	Campylobacteraceae	Sulfurospirillum	0	0	0	0	0	0	0.00128436	0
	EPSILON		Helicobacteraceae	other Epsilonproteobacteria	0	0.0189762	0.0315789	0	0	0	0	0
	GAMMA	other		other Gammaproteobacteria	0.128743	0.0269197	0.242105	0.00399467	0.000682439	0.00195422	0.00590804	0.000730079
		Chromatiales	Chromatiaceae	Nitrosococcus	0	0	0	0.000665779	0	0	0	0
			Ectothiorhodospiraceae	Acidiferrobacter	0	0	0	0.00399467	0	0.00111669	0.00102749	0
		Enterobacteriales	Enterobacteriaceae	Enterobacteriaceae	0	0	0	0	0	0	0	0
		Legionellales	Coxiellaceae	other Coxiellaceae	0	0	0	0	0	0	0.00102749	0.00146016
				Aquicella	0	0	0	0.00532623	0	0.00223339	0.0405857	0
				Coxiella	0	0	0	0.000665779	0	0.00139587	0.00102749	0
			Legionellaceae	Legionella	0	0	0	0	0	0.000558347	0.000513743	0
		Methylococcales	Crenotrichaceae	Crenothrix	0	0	0	0	0	0	0	0
			Methylococcaceae	Methylomonas	0	0	0	0	0	0.000837521	0	0
				Alcanivorax	0	0.000441306	0	0	0	0	0	0
			Oceanospirillaceae	Pseudospirillum	0	0	0	0	0	0	0.000256871	0
		Order_Incertae_Sedis	Family_Incertae_Sedis	Arenicella	0	0	0	0.000665779	0	0.000558347	0	0.000104297
		Pseudomonadales	other	other Pseudomonadales	0	0	0	0	0	0	0	0
			Moraxellaceae	Acinetobacter	0	0	0	0	0	0	0	0
				Enhydrobacter	0	0	0	0	0	0	0	0
				Psychrobacter	0	0	0	0	0	0	0	0
				other Moraxellaceae	0	0	0	0	0	0	0	0
			Pseudomonadaceae	other Pseudomonadaceae	0	0	0	0	0.00420837	0	0	0
				Pseudomonas	0	0	0	0.00266312	0	0.00111669	0	0
			Thiotrichaceae	Beggiatoa	0	0	0	0.00133156	0	0	0	0
				Thiothrix	0	0	0	0	0	0	0	0
		Xanthomonadales	Sinobacteraceae	Panacagrimonas	0	0	0	0.000665779	0	0	0	0.000104297
				Solimonas	0	0	0	0	0	0.000837521	0	0
				other Sinobacteraceae	0	0	0	0.000665779	0	0.00111669	0.000513743	0
			Xanthomonadaceae	other Xanthomonadaceae	0	0	0	0.00266312	0	0.000837521	0	0.000104297
				Arenimonas	0	0	0	0	0	0	0	0.000208594
				Dokdonella	0	0	0	0	0	0	0	0.000104297
				Lysobacter	0	0	0	0.000665779	0.00011374	0	0	0
				Stenotrophomonas	0	0	0	0.0545939	0	0	0.00102749	0
				Thermomonas	0	0	0	0.00332889	0	0	0	0
				Xanthomonas	0	0	0	0	0	0	0	0
TA06				TA06	0	0	0	0	0	0.000279174	0.00282558	0
TM6				TM6	0	0	0	0.000665779	0	0.000837521	0	0
THERMOTOGAE	Thermotogae	Thermotogales	Thermotogaceae	EM3	0	0.000441306	0	0	0	0	0.00924737	0
VERRUCOMICROBIA	Candidatus_Methylacidiphilum			other Verrucomicrobia	0	0.00308914	0	0	0	0.000837521	0	0.00323321
	Spartobacteria			Opitutus	0	0	0	0	0	0	0.000770614	0
		Opitutales	Opitutaceae	other Chthoniobacterales	0	0	0	0	0	0	0	0
		Chthoniobacterales	other	Chthoniobacter	0	0	0	0	0	0	0.000513743	0.00292032
			Chthoniobacteraceae	Haloferula	0	0	0	0	0	0	0	0.000104297
		Verrucomicrobiales	Verrucomicrobiaceae	Prosthecobacter	0	0	0	0	0.00011374	0	0	0.000208594
				other Verrucomicrobiaceae	0	0	0	0	0.0022748	0	0.000770614	0.00114727
UNASSIGNED				unassigned	0.724551	0.761253	0.142105	0.069241	0	0.0284757	0.0685846	0.00323321
