# Supplementary material for: Phylogenetic Structure and Metabolic Properties of Microbial Communities in Arsenic-Rich Waters of Geothermal Origin
Source: Front Microbiol. 2017 Dec 12;8:2468. doi: 10.3389/fmicb.2017.02468 (PMC5732945; doi:10.3389/fmicb.2017.02468)
Supplement: Supplementary file 4 [file Table_4.XLSX]

## Sheet: Foglio1
Table S4. Simper test results
Taxon	Av. dissim	Contrib. %	Cumulative %	Mean abund. 1	Mean abund. 2
unassigned	3317	43.35	43.35	4.21	54.3
Betaproteobacteria	2514	32.85	76.19	45.2	24.6
Bacteroidia	861.3	11.25	87.45	14.7	0
Nitrospira	682.5	8.917	96.37	14.4	0.0998
Gammaproteobacteria	176.6	2.308	98.67	3.78	13.3
Alphaproteobacteria	44.27	0.5785	99.25	6.35	0.203
Deltaproteobacteria	41.95	0.5481	99.8	3.34	4.21
Acidobacteria	4.786	0.06253	99.86	1.75	0
Epsilonproteobacteria	4.42	0.05776	99.92	0.0321	1.69
Clostridia	3.11	0.04063	99.96	1.67	0.451
Cyanobacteria	0.7869	0.01028	99.97	0.773	0
Bacilli	0.4398	0.005747	99.98	0.0547	0.399
other bacteria	0.3862	0.005046	99.98	0.424	0.0588
Thermotogae	0.2076	0.002713	99.98	0.231	0.0147
Sphingobacteriia	0.147	0.001921	99.99	0.315	0
CF2	0.1341	0.001752	99.99	0.183	0
other Proteobacteria	0.09903	0.001294	99.99	0.201	0
Phycisphaerae	0.09288	0.001214	99.99	0.263	0
Chlorobia	0.09234	0.001206	99.99	0	0.175
Ignavibacteria	0.08594	0.001123	99.99	0.147	0
Holophagae	0.0721	0.0009421	99.99	0.162	0
OM190	0.0656	0.0008571	100	0.183	0
Gemmatimonadetes	0.06154	0.0008041	100	0.177	0
Planctomycetacia	0.06122	0.0007999	100	0.209	0
Pla4_lineage	0.04878	0.0006374	100	0.126	0
Fibrobacteria	0.04223	0.0005518	100	0.103	0
Elusimicrobia	0.03534	0.0004617	100	0.147	0
OPB35_soil_group	0.02925	0.0003822	100	0.0209	0.103
BD7-11	0.02788	0.0003643	100	0.0835	0
TA18	0.01996	0.0002608	100	0.0706	0
vadinHA49	0.01499	0.0001959	100	0.0847	0
Thermoleophilia	0.01017	0.0001329	100	0.0569	0
Actinobacteria	0.009973	0.0001303	100	0.0499	0
RB25	0.004792	6.262e-05	100	0.0467	0
BSV13	0.001756	2.294e-05	100	0.0209	0
Verrucomicrobiae	0.001517	1.982e-05	100	0.0221	0
other_ARMATIMONADETES	0.001486	1.942e-05	100	0.0193	0
Opitutae	0.001485	1.94e-05	100	0.0193	0
Spartobacteria	0.0006598	8.622e-06	100	0.0128	0
Deferribacteres	0.0006492	8.482e-06	100	0	0.0147
other_Bacteroidetes	0.0002911	3.803e-06	100	0.00853	0
Coriobacteriia	0.0001946	2.543e-06	100	0.00698	0
ARKICE-90	0.000165	2.155e-06	100	0.00642	0
WCHB1-32	0.000165	2.155e-06	100	0.00642	0
Armatimonadia	3.234e-05	4.226e-07	100	0.00284	0
Fusobacteria	0	0	100	0	0
Cytophagia	0	0	100	0	0
Candidatus_Methylacidiphilum	0	0	100	0	0
Caldilineae	0	0	100	0	0
BD2-2	0	0	100	0	0
Chloroplast	0	0	100	0	0
4C0d-2	0	0	100	0	0
Acidimicrobiia	0	0	100	0	0
Pla3_lineage	0	0	100	0	0
SB-1	0	0	100	0	0
Lentisphaeria	0	0	100	0	0
Flavobacteria	0	0	100	0	0
